# Supplementary material for: Intra-lineage microevolution of Wolbachia leads to the emergence of new cytoplasmic incompatibility patterns
Source: PLoS Biol. 2024 Feb 5;22(2):e3002493. doi: 10.1371/journal.pbio.3002493 (PMC10868858; doi:10.1371/journal.pbio.3002493)
Supplement: S3 Table — (XLSX) [file pbio.3002493.s013.xlsx]

## Sheet: cidA
Old name	New name	Reference	Accession number
cidA-I-alpha-1	cidA-I-alpha(1)-3	Bonneau et al, Nat Com 2018	MF444963
cidA-I-alpha-2	cidA-I-alpha(1)-4	Sicard et al, mBio 2021	MH544806
cidA-I-beta-2	cidA-I-alpha(2)-4	Bonneau et al, Nat Com 2018	MF444966
cidA-I-beta-3	cidA-I-alpha(2)-5	Sicard et al, mBio 2021	MW315160
cidA-I-gamma-1	cidA-I-gamma(1)-3	Bonneau et al, Nat Com 2018	MF444964
cidA-I-gamma-2	cidA-I-gamma(1)-4	Bonneau et al, Nat Com 2018	MF444965
cidA-II-alpha-1	cidA-II-alpha(5)-7	Bonneau et al, Nat Com 2018	MF444967
cidA-II-alpha-2	cidA-II-alpha(5)-15	Bonneau et al, Nat Com 2018	MF444968
cidA-II-beta-2	cidA-II-gamma(3)-15	Bonneau et al, Nat Com 2018	MF444969
cidA-III-alpha-1	cidA-III-gamma(4)-14	Bonneau et al, Nat Com 2018	MF444970
cidA-III-beta-1	cidA-III-alpha(5)-14	Bonneau et al, Nat Com 2018	MF444972
cidA-III-beta-2	cidA-III-alpha(5)-22	Bonneau et al, Nat Com 2018	MF444971
cidA-III-beta-3	cidA-III-alpha(5)-23	Bonneau et al, Nat Com 2018	MF444973
cidA-III-beta-8	cidA-III-alpha(5)-25	Bonneau et al, Plos Pathogens 2018	MH544810
cidA-III-delta-6	cidA-III-gamma(3)-24	Bonneau et al, Plos Pathogens 2018	MH544816
cidA-III-delta-7	cidA-III-gamma(3)-12	Bonneau et al, Plos Pathogens 2018	MH544817
cidA-III-delta-8	cidA-III-gamma(3)-25	Bonneau et al, Plos Pathogens 2018	MH544818
cidA-III-gamma-4	cidA-III-beta(2)-16	Bonneau et al, Plos Pathogens 2018	MH544811
cidA-III-gamma-6	cidA-III-beta(2)-24	Bonneau et al, Plos Pathogens 2018	MH544813
cidA-III-gamma-7	cidA-III-beta(2)-12	Bonneau et al, Plos Pathogens 2018	MH544814
cidA-III-gamma-8	cidA-III-beta(2)-25	Bonneau et al, Plos Pathogens 2018	MH544815
cidA-IV-alpha-1	cidA-IV-alpha(5)-1	Bonneau et al, Nat Com 2018	MF444974
cidA-IV-alpha-2	cidA-IV-alpha(5)-2	Bonneau et al, Nat Com 2018	MF444975
cidA-IV-beta-1	cidA-IV-beta(1)-1	Bonneau et al, Mol Ecol 2019	MF444980
cidA-IV-beta-2	cidA-IV-beta(1)-2	Bonneau et al, Mol Ecol 2019	MF444981
cidA-IV-delta-1	cidA-IV-delta(1)-1	Bonneau et al, Nat Com 2018	MF444978
cidA-IV-delta-2	cidA-IV-delta(1)-2	Bonneau et al, Nat Com 2018	MF444979
cidA-IV-epsilon-1	cidA-IV-beta(3)-1	Bonneau et al, Mol Ecol 2019	MH809182
cidA-IV-epsilon-2	cidA-IV-beta(3)-3	Bonneau et al, Mol Ecol 2019	MH809183
cidA-IV-gamma-1	cidA-IV-gamma(5)-1	Bonneau et al, Nat Com 2018	MF444976
cidA-IV-gamma-2	cidA-IV-gamma(5)-1	Bonneau et al, Nat Com 2018	MF444977
cidA-I-zeta-1	cidA-I-gamma(2)-3	Bonneau et al, Plos Pathogens 2018	MH544807
cidA-I-zeta-2	cidA-I-gamma(2)-4	Bonneau et al, Plos Pathogens 2018	MH544808
cidA-I-zeta-3	cidA-I-gamma(2)-5	Sicard et al, mBio 2021	MW315162

## Sheet: cidB
Old name	New name	Reference	Accession number
cidB-I-a-1	cidB-I-i-1	Bonneau et al, Nat Com 2018	MF444982
cidB-I-a-2	cidB-I-i-3	Bonneau et al, Nat Com 2018	MF444983
cidB-I-b-1	cidB-I-j-1	Bonneau et al, Nat Com 2018	MF444984
cidB-I-b-2	cidB-I-j-3	Bonneau et al, Nat Com 2018	MF444985
cidB-II-a-2	cidB-II-u-3	Bonneau et al, Nat Com 2018	MF444986
cidB-II-a-1	cidB-II-u-1	Bonneau et al, Nat Com 2018	MF444987
cidB-III-c-1	cidB-III-ad-1	Bonneau et al, Nat Com 2018	MF444988
cidB-III-a-1	cidB-III-ab-1	Bonneau et al, Nat Com 2018	MF444989
cidB-III-b-1	cidB-III-ac-1	Bonneau et al, Nat Com 2018	MF444990
cidB-IV-a-1	cidB-IV-a-1	Bonneau et al, Nat Com 2018	MF444991
cidB-IV-a-2	cidB-IV-a-2	Bonneau et al, Nat Com 2018	MF444992
cidB-IV-b-1	cidB-IV-b-1	Bonneau et al, Nat Com 2018	MF444993
cidB-IV-b-2	cidB-IV-b-2	Bonneau et al, Nat Com 2018	MF444994
cidB-IV-a-3	cidB-IV-a-3	Bonneau et al, Nat Com 2018	MF444995
cidB-IV-b-3	cidB-IV-b-3	Bonneau et al, Nat Com 2018	MF444996
cidB-IV-c-1	cidB-IV-c-1	Bonneau et al, Mol Ecol 2019	MH809184
cidB-IV-c-3	cidB-IV-c-3	Bonneau et al, Mol Ecol 2019	MH809185
cidB-III-d-1	cidB-III-ae-1	Bonneau et al, Plos Pathogens 2018	MH544820
cidB-III-d-2	cidB-III-ae-2	Bonneau et al, Plos Pathogens 2018	MH544821
cidB-I-d-1	cidB-I-l-1	Sicard et al, mBio 2021	MW315163
cidB-I-d-2	cidB-I-l-2	Sicard et al, mBio 2021	MW315164
