# Supplementary material for: Intra-lineage microevolution of Wolbachia leads to the emergence of new cytoplasmic incompatibility patterns
Source: PLoS Biol. 2024 Feb 5;22(2):e3002493. doi: 10.1371/journal.pbio.3002493 (PMC10868858; doi:10.1371/journal.pbio.3002493)
Supplement: S4 Table — (XLSX) [file pbio.3002493.s014.xlsx]

## Sheet: Feuil1
Variant	Accession number
cidA-III-alpha(5)-25	OP947610
cidA-III-beta(2)-25	OP947611
cidA-III-beta(2)-16	OP947612
cidA-III-gamma(3)-12	OP947613
cidB-III-ag-1	OP947614
cidB-III-ae-3	OP947615
