# Supplementary material for: Intra-lineage microevolution of Wolbachia leads to the emergence of new cytoplasmic incompatibility patterns
Source: PLoS Biol. 2024 Feb 5;22(2):e3002493. doi: 10.1371/journal.pbio.3002493 (PMC10868858; doi:10.1371/journal.pbio.3002493)
Supplement: S1 Data — For each female, we determined the hatching rate (HR) (i.e., the proportion of eggs that hatched into larvae). The specific cidA-III-β(2) upstream and cidA-III-16 downstream regions were quantified in each female and normalized over the single copy Wolbachia gene wsp. The total cidA and cidB copy numbers were also quantified and normalized over wsp. Infection rates were assessed by quantifying the single-copy gene wsp and normalizing it on the Cx. pipiens single-copy gene ace2 (Berticat and colleagues). (XLSX) [file pbio.3002493.s015.xlsx]

## Sheet: Feuil1
Female ID	Cross	Eggs	Larvae	HR (%)	Genotype	cidA-III-beta(2)/wsp	cidA-III-16/wsp	cidA/wsp	cidB/wsp	wsp/ace2
c1_f01	1	125	83	66.4	(β+,16+)	2.24 ± 0.13	0.39 ± 0.01	5.18 ± 0.06	5.54 ± 0.17	0.48 ± 0.03
c1_f02	1	56	0	0	(β-,16-)	0.00 ± 0.00	0.00 ± 0.00	3.13 ± 0.07	3.13 ± 0.08	0.79 ± 0.03
c1_f03	1	130	79	60.7692	(β+,16+)	1.93 ± 0.11	1.11 ± 0.02	5.37 ± 0.11	5.15 ± 0.17	0.68 ± 0.01
c1_f04	1	64	41	64.0625	(β+,16-)	0.90 ± 0.04	0.00 ± 0.00	4.79 ± 0.06	5.09 ± 0.08	0.59 ± 0.01
c1_f05	1	95	26	27.3684	(β+,16+)	1.82 ± 0.07	0.78 ± 0.01	5.10 ± 0.11	5.60 ± 0.12	0.63 ± 0.05
c1_f07	1	17	4	23.5294	(β+,16+)	2.06 ± 0.08	1.26 ± 0.04	5.77 ± 0.09	6.67 ± 0.15	0.38 ± 0.02
c1_f08	1	90	0	0	(β-,16-)	0.00 ± 0.00	0.00 ± 0.00	3.10 ± 0.07	3.29 ± 0.10	1.03 ± 0.03
c1_f09	1	85	31	36.4706	(β+,16+)	2.70 ± 0.49	1.57 ± 0.09	6.13 ± 0.18		0.85 ± 0.06
c1_f11	1	111	2	1.8018	(β-,16-)	0.00 ± 0.00	0.00 ± 0.00	2.96 ± 0.06	3.16 ± 0.07	0.49 ± 0.01
c1_f12	1	27	8	29.6296	(β+,16+)	2.79 ± 0.10	2.33 ± 0.03	5.40 ± 0.10	5.50 ± 0.07	1.01 ± 0.05
c1_f13	1	75	0	0	(β-,16-)	0.00 ± 0.00	0.00 ± 0.00	2.84 ± 0.04	3.19 ± 0.08	0.61 ± 0.01
c1_f14	1	33	17	51.5152	(β+,16+)	2.39 ± 0.50	0.61 ± 0.02	4.33 ± 0.05	4.69 ± 0.16	0.63 ± 0.02
c1_f15	1	63	10	15.873	(β+,16+)	1.89 ± 0.14	1.13 ± 0.03	4.93 ± 0.09	5.05 ± 0.12	0.44 ± 0.01
c1_f17	1	113	83	73.4513	(β+,16+)	1.82 ± 0.07	1.07 ± 0.02	5.31 ± 0.09	4.90 ± 0.09	0.71 ± 0.02
c1_f18	1	43	28	65.1163	(β+,16+)	2.00 ± 0.09	1.13 ± 0.01	5.43 ± 0.04	4.73 ± 0.06	1.09 ± 0.05
c1_f19	1	55	14	25.4545	(β+,16+)	2.21 ± 0.27	1.17 ± 0.04	5.77 ± 0.18		0.63 ± 0.04
c1_f20	1	121	0	0	(β-,16-)	0.00 ± 0.00	0.00 ± 0.00	3.07 ± 0.08	3.13 ± 0.08	0.36 ± 0.02
c1_f21	1	48	32	66.6667	(β+,16+)	1.83 ± 0.08	1.00 ± 0.03	4.96 ± 0.15		0.43 ± 0.01
c1_f22	1	31	1	3.22581	(β+,16+)	1.95 ± 0.08	1.14 ± 0.03	5.67 ± 0.03		0.72 ± 0.02
c1_f23	1	67	25	37.3134	(β+,16+)	1.78 ± 0.09	0.52 ± 0.02	5.56 ± 0.03		0.86 ± 0.01
c1_f24	1	36	3	8.33333	(β+,16+)	1.86 ± 0.06	0.38 ± 0.00	5.22 ± 0.04		0.65 ± 0.03
c1_f25	1	69	26	37.6812	(β+,16-)	1.00 ± 0.00	0.00 ± 0.00	5.25 ± 0.06	5.53 ± 0.15	0.44 ± 0.02
c1_f27	1	18	2	11.1111	(β+,16+)	2.10 ± 0.06	1.21 ± 0.05	5.23 ± 0.07		2.19 ± 0.10
c1_f28	1	96	22	22.9167	(β+,16+)	1.80 ± 0.07	1.14 ± 0.03	4.97 ± 0.08		0.96 ± 0.02
c1_f29	1	97	46	47.4227	(β+,16+)	1.78 ± 0.09	1.05 ± 0.03	4.64 ± 0.11		0.62 ± 0.01
c1_f30	1	13	4	30.7692	(β+,16+)	2.03 ± 0.27	1.09 ± 0.01	5.21 ± 0.09		0.95 ± 0.02
c2_f01	2	93	65	69.8925	(β+,16+)	2.24 ± 0.08	0.98 ± 0.02	5.24 ± 0.08		0.63 ± 0.01
c2_f02	2	99	77	77.7778	(β+,16+)	2.27 ± 0.14	1.14 ± 0.02	5.78 ± 0.07		0.71 ± 0.03
c2_f03	2	74	0	0	(β-,16-)	0.00 ± 0.00	0.00 ± 0.00	2.96 ± 0.09	3.11 ± 0.06	7.54 ± 0.26
c2_f04	2	80	15	18.75	(β+,16+)	2.76 ± 0.37	1.16 ± 0.02	5.95 ± 0.11		0.60 ± 0.02
c2_f05	2	106	66	62.2642	(β+,16+)	2.09 ± 0.06	0.91 ± 0.02	5.11 ± 0.05		0.85 ± 0.01
c2_f06	2	149	0	0	(β-,16-)	0.00 ± 0.00	0.00 ± 0.00	3.15 ± 0.04	2.97 ± 0.05	0.84 ± 0.04
c2_f08	2	61	0	0	(β-,16-)	0.00 ± 0.00	0.00 ± 0.00	3.14 ± 0.29	3.36 ± 0.19	1.03 ± 0.01
c2_f09	2	93	17	18.2796	(β+,16+)	2.66 ± 0.17	0.52 ± 0.01	6.17 ± 0.11		0.36 ± 0.04
c2_f10	2	157	0	0	(β-,16-)	0.00 ± 0.00	0.00 ± 0.00	3.07 ± 0.05	2.88 ± 0.21	1.06 ± 0.01
c2_f11	2	117	0	0	(β-,16-)	0.00 ± 0.00	0.00 ± 0.00	3.23 ± 0.03	2.73 ± 0.04	0.97 ± 0.03
c2_f12	2	78	0	0	(β-,16-)	0.00 ± 0.00	0.00 ± 0.00	3.25 ± 0.08		1.26 ± 0.05
c2_f13	2	75	23	30.6667	(β+,16+)	1.60 ± 0.06	1.30 ± 0.11	4.90 ± 0.05		0.75 ± 0.06
c2_f14	2	106	82	77.3585	(β+,16-)	1.00 ± 0.00	0.00 ± 0.00	5.87 ± 0.15	4.80 ± 0.12	0.93 ± 0.03
c2_f15	2	110	106	96.3636	(β+,16+)	2.47 ± 0.13	0.79 ± 0.12	5.05 ± 0.28		0.69 ± 0.01
c2_f17	2	139	107	76.9784	(β+,16+)	1.85 ± 0.13	0.87 ± 0.03	3.66 ± 1.30		0.76 ± 0.04
c2_f18	2	150	0	0	(β-,16-)	0.00 ± 0.00	0.00 ± 0.00	2.21 ± 0.11		1.06 ± 0.03
c2_f19	2	138	6	4.34783	(β+,16+)	2.39 ± 0.14	1.06 ± 0.03	4.12 ± 0.03		6.65 ± 0.17
c2_f20	2	85	56	65.8824	(β+,16+)	2.19 ± 0.11	1.03 ± 0.02	3.88 ± 0.05		0.53 ± 0.02
c2_f22	2	115	73	63.4783	(β+,16+)	2.10 ± 0.10	0.96 ± 0.02	3.77 ± 0.07		0.86 ± 0.01
c2_f23	2	114	22	19.2982	(β+,16+)	2.00 ± 0.12	0.95 ± 0.01	3.78 ± 0.03		0.83 ± 0.02
c2_f24	2	90	0	0	(β-,16-)	0.00 ± 0.00	0.00 ± 0.00	2.87 ± 0.04		1.01 ± 0.04
c2_f25	2	104	0	0	(β-,16-)	0.00 ± 0.00	0.00 ± 0.00	2.74 ± 0.11		1.11 ± 0.06
c2_f26	2	99	68	68.6869	(β+,16+)	1.99 ± 0.10	0.90 ± 0.02	3.68 ± 0.12		0.63 ± 0.01
c2_f27	2	44	31	70.4545	(β+,16+)	2.66 ± 0.48	1.76 ± 0.28	5.19 ± 0.55		0.45 ± 0.03
c2_f29	2	65	48	73.8462	(β+,16+)	2.04 ± 0.12	1.01 ± 0.03	4.04 ± 0.11		1.66 ± 0.04
c2_f30	2	48	20	41.6667	(β+,16-)	1.00 ± 0.00	0.00 ± 0.00	4.15 ± 0.04	4.28 ± 0.13	0.68 ± 0.03
c2_f31	2	58	17	29.3103	(β+,16+)	1.90 ± 0.11	1.00 ± 0.01	3.96 ± 0.08		0.67 ± 0.02
c2_f32	2	96	0	0	(β-,16-)	0.00 ± 0.00	0.00 ± 0.00	2.90 ± 0.06		1.11 ± 0.03
c2_f33	2	91	65	71.4286	(β+,16+)	2.53 ± 0.10	0.89 ± 0.02	4.97 ± 0.12		0.62 ± 0.02
c2_f34	2	42	32	76.1905	(β+,16+)	2.45 ± 0.05	1.13 ± 0.03	4.74 ± 0.07		0.58 ± 0.01
c3_f01	3	73	3	4.10959	(β+,16+)	1.64 ± 0.06	1.10 ± 0.04	5.34 ± 0.16		0.16 ± 0.00
c3_f02	3	73	59	80.8219	(β+,16-)	0.90 ± 0.02	0.00 ± 0.00	5.28 ± 0.13	4.88 ± 0.11	0.12 ± 0.01
c3_f03	3	102	67	65.6863	(β+,16+)	1.69 ± 0.03	1.03 ± 0.03	5.70 ± 0.10		0.21 ± 0.01
c3_f04	3	84	50	59.5238	(β+,16+)	1.78 ± 0.03	1.35 ± 0.07	6.14 ± 0.17		0.19 ± 0.01
c3_f05	3	116	68	58.6207	(β+,16-)	0.89 ± 0.03	0.00 ± 0.00	5.51 ± 0.16	4.76 ± 0.06	0.17 ± 0.01
c3_f06	3	134	115	85.8209	(β+,16+)	1.78 ± 0.05	1.20 ± 0.06	5.83 ± 0.27		0.24 ± 0.01
c3_f07	3	87	61	70.1149	(β+,16+)	1.68 ± 0.03	1.11 ± 0.01	4.92 ± 0.07		1.11 ± 0.04
c3_f08	3	98	0	0	(β-,16-)	0.00 ± 0.00	0.00 ± 0.00	3.08 ± 0.06		1.60 ± 0.03
c3_f09	3	150	0	0	(β-,16-)	0.00 ± 0.00	0.00 ± 0.00	3.47 ± 0.08		0.35 ± 0.02
c3_f10	3	55	40	72.7273	(β+,16+)	1.85 ± 0.06	1.37 ± 0.06	5.70 ± 0.16		0.28 ± 0.02
c3_f11	3	120	56	46.6667	(β+,16+)	1.89 ± 0.05	1.30 ± 0.03	5.83 ± 0.15		0.23 ± 0.01
c3_f12	3	116	0	0	(β-,16-)	0.00 ± 0.00	0.00 ± 0.00	3.06 ± 0.08		0.34 ± 0.01
c3_f13	3	71	5	7.04225	(β+,16-)	1.00 ± 0.00	0.00 ± 0.00	5.80 ± 0.09	5.26 ± 0.10	0.11 ± 0.00
c3_f14	3	106	87	82.0755	(β+,16+)	1.82 ± 0.04	1.12 ± 0.02	5.33 ± 0.15		0.18 ± 0.01
c3_f15	3	59	10	16.9492	(β+,16+)	1.73 ± 0.05	1.16 ± 0.05	4.91 ± 0.15		0.44 ± 0.01
c3_f17	3	55	0	0	(β-,16-)	0.00 ± 0.00	0.00 ± 0.00	3.16 ± 0.14		1.19 ± 0.05
c3_f22	3	19	2	10.5263	(β+,16+)	1.73 ± 0.04	1.28 ± 0.01	6.01 ± 0.07		0.64 ± 0.02
c3_f24	3	79	0	0	(β-,16-)	0.00 ± 0.00	0.00 ± 0.00	3.50 ± 0.04		1.18 ± 0.04
c3_f25	3	114	15	13.1579	(β+,16+)	1.56 ± 0.05	1.04 ± 0.04	4.74 ± 0.05		0.74 ± 0.01
c3_f26	3	99	86	86.8687	(β+,16+)	1.84 ± 0.07	1.07 ± 0.05	5.20 ± 0.06		0.73 ± 0.02
c3_f27	3	68	3	4.41176	(β+,16+)	1.70 ± 0.05	1.29 ± 0.03	5.24 ± 0.14		0.50 ± 0.01
c3_f28	3	22	3	13.6364	(β+,16+)	1.91 ± 0.07	1.37 ± 0.03	6.01 ± 0.08		1.04 ± 0.05
c3_f29	3	137	33	24.0876	(β+,16+)	1.82 ± 0.04	1.26 ± 0.02	5.42 ± 0.07		0.89 ± 0.04
c3_f30	3	89	0	0	(β-,16-)	0.00 ± 0.00	0.00 ± 0.00	3.69 ± 0.15		10.12 ± 0.38
c3_f31	3	50	39	78	(β+,16-)	0.90 ± 0.02	0.00 ± 0.00	5.44 ± 0.18	4.44 ± 0.11	0.96 ± 0.02
c3_f33	3	98	14	14.2857	(β+,16+)	1.58 ± 0.04	1.13 ± 0.02	5.48 ± 0.20		0.86 ± 0.01
c3_f34	3	112	76	67.8571	(β+,16+)	1.77 ± 0.05	1.12 ± 0.04	5.15 ± 0.23		0.80 ± 0.01
c3_f35	3	18	8	44.4444	(β+,16+)	1.75 ± 0.12	1.12 ± 0.02	5.15 ± 0.08		1.35 ± 0.03
c3_f36	3	76	5	6.57895	(β+,16+)	1.91 ± 0.11	1.34 ± 0.04	5.68 ± 0.13		4.32 ± 0.08
c3_f37	3	89	37	41.573	(β+,16+)	1.80 ± 0.07	1.24 ± 0.06	5.21 ± 0.24		0.64 ± 0.02
c3_f38	3	211	0	0	(β-,16-)	0.00 ± 0.00	0.00 ± 0.00	3.10 ± 0.04		1.28 ± 0.02
c3_f39	3	58	0	0	(β-,16-)	0.00 ± 0.00	0.00 ± 0.00	3.07 ± 0.09		1.10 ± 0.03
c3_f40	3	142	101	71.1268	(β+,16+)	1.73 ± 0.03	1.04 ± 0.03	5.44 ± 0.03		1.24 ± 0.03
