# Supplementary material for: Intra-lineage microevolution of Wolbachia leads to the emergence of new cytoplasmic incompatibility patterns
Source: PLoS Biol. 2024 Feb 5;22(2):e3002493. doi: 10.1371/journal.pbio.3002493 (PMC10868858; doi:10.1371/journal.pbio.3002493)
Supplement: S2 Data — For each line, 20 to 30 egg rafts were collected and the hatching rate was measured. (XLSX) [file pbio.3002493.s016.xlsx]

## Sheet: Feuil1
Isofemale	Egg raft	Repertoire	Eggs	Larvae	HR (%)
1	1	(β+,16+)	73	73	100
1	2	(β+,16+)	144	103	71.5278
1	3	(β+,16+)	102	101	99.0196
1	4	(β+,16+)	98	98	100
1	5	(β+,16+)	86	81	94.186
1	6	(β+,16+)	95	82	86.3158
1	7	(β+,16+)	125	114	91.2
1	8	(β+,16+)	157	133	84.7134
1	9	(β+,16+)	109	107	98.1651
1	10	(β+,16+)	95	93	97.8947
1	11	(β+,16+)	134	133	99.2537
1	12	(β+,16+)	109	104	95.4128
1	13	(β+,16+)	86	86	100
1	14	(β+,16+)	91	85	93.4066
1	15	(β+,16+)	108	90	83.3333
1	16	(β+,16+)	112	108	96.4286
1	17	(β+,16+)	116	84	72.4138
1	18	(β+,16+)	119	118	99.1597
1	19	(β+,16+)	67	64	95.5224
1	20	(β+,16+)	146	128	87.6712
1	21	(β+,16+)	147	143	97.2789
1	22	(β+,16+)	109	103	94.4954
1	23	(β+,16+)	96	96	100
2	1	(β+,16+)	98	77	78.5714
2	2	(β+,16+)	74	61	82.4324
2	3	(β+,16+)	111	109	98.1982
2	4	(β+,16+)	95	80	84.2105
2	5	(β+,16+)	79	78	98.7342
2	6	(β+,16+)	93	27	29.0323
2	7	(β+,16+)	73	66	90.411
2	8	(β+,16+)	126	116	92.0635
2	9	(β+,16+)	63	57	90.4762
2	10	(β+,16+)	68	64	94.1176
2	11	(β+,16+)	75	75	100
2	12	(β+,16+)	69	69	100
2	13	(β+,16+)	76	33	43.4211
2	14	(β+,16+)	123	94	76.4228
2	15	(β+,16+)	77	70	90.9091
2	16	(β+,16+)	63	42	66.6667
2	17	(β+,16+)	58	54	93.1034
2	18	(β+,16+)	91	89	97.8022
2	19	(β+,16+)	93	91	97.8495
2	20	(β+,16+)	87	76	87.3563
2	21	(β+,16+)	87	84	96.5517
2	22	(β+,16+)	64	56	87.5
2	23	(β+,16+)	62	39	62.9032
3	1	(β+,16-)	89	83	93.2584
3	2	(β+,16-)	67	61	91.0448
3	3	(β+,16-)	103	98	95.1456
3	4	(β+,16-)	72	61	84.7222
3	5	(β+,16-)	107	76	71.028
3	6	(β+,16-)	93	86	92.4731
3	7	(β+,16-)	113	77	68.1416
3	8	(β+,16-)	72	64	88.8889
3	9	(β+,16-)	57	45	78.9474
3	10	(β+,16-)	81	53	65.4321
3	11	(β+,16-)	90	75	83.3333
3	12	(β+,16-)	122	102	83.6066
3	13	(β+,16-)	46	43	93.4783
3	14	(β+,16-)	77	68	88.3117
3	15	(β+,16-)	80	26	32.5
3	16	(β+,16-)	52	50	96.1538
3	17	(β+,16-)	74	44	59.4595
3	18	(β+,16-)	99	78	78.7879
3	19	(β+,16-)	80	57	71.25
3	20	(β+,16-)	219	219	100
3	21	(β+,16-)	63	42	66.6667
3	22	(β+,16-)	105	93	88.5714
3	23	(β+,16-)	62	51	82.2581
3	24	(β+,16-)	78	49	62.8205
4	1	(β+,16-)	134	133	99.2537
4	2	(β+,16-)	63	54	85.7143
4	3	(β+,16-)	91	78	85.7143
4	4	(β+,16-)	70	52	74.2857
4	5	(β+,16-)	80	76	95
4	6	(β+,16-)	101	101	100
4	7	(β+,16-)	46	46	100
4	8	(β+,16-)	30	16	53.3333
4	9	(β+,16-)	75	74	98.6667
4	10	(β+,16-)	138	129	93.4783
4	11	(β+,16-)	129	129	100
4	12	(β+,16-)	79	74	93.6709
4	13	(β+,16-)	128	39	30.4688
4	14	(β+,16-)	119	110	92.437
4	15	(β+,16-)	64	59	92.1875
4	16	(β+,16-)	62	58	93.5484
4	17	(β+,16-)	63	33	52.381
4	18	(β+,16-)	53	44	83.0189
4	19	(β+,16-)	124	115	92.7419
4	20	(β+,16-)	80	79	98.75
4	21	(β+,16-)	63	51	80.9524
4	22	(β+,16-)	58	58	100
4	23	(β+,16-)	56	42	75
5	1	(β-,16-)	80	80	100
5	2	(β-,16-)	100	94	94
5	3	(β-,16-)	89	76	85.3933
5	4	(β-,16-)	147	143	97.2789
5	5	(β-,16-)	80	78	97.5
5	6	(β-,16-)	65	61	93.8462
5	7	(β-,16-)	76	76	100
5	8	(β-,16-)	90	83	92.2222
5	9	(β-,16-)	71	70	98.5915
5	10	(β-,16-)	77	76	98.7013
5	11	(β-,16-)	40	35	87.5
5	12	(β-,16-)	87	87	100
5	13	(β-,16-)	70	70	100
5	14	(β-,16-)	52	48	92.3077
5	15	(β-,16-)	104	100	96.1538
5	16	(β-,16-)	83	82	98.7952
5	17	(β-,16-)	58	54	93.1034
5	18	(β-,16-)	63	61	96.8254
5	19	(β-,16-)	51	45	88.2353
5	20	(β-,16-)	90	86	95.5556
5	21	(β-,16-)	94	87	92.5532
5	22	(β-,16-)	93	92	98.9247
5	23	(β-,16-)	75	75	100
6	1	(β-,16-)	107	106	99.0654
6	2	(β-,16-)	50	43	86
6	3	(β-,16-)	97	88	90.7216
6	4	(β-,16-)	86	76	88.3721
6	5	(β-,16-)	73	65	89.0411
6	6	(β-,16-)	84	57	67.8571
6	7	(β-,16-)	39	38	97.4359
6	8	(β-,16-)	66	55	83.3333
6	9	(β-,16-)	54	44	81.4815
6	10	(β-,16-)	64	64	100
6	11	(β-,16-)	54	52	96.2963
6	12	(β-,16-)	42	15	35.7143
6	13	(β-,16-)	56	51	91.0714
6	14	(β-,16-)	86	80	93.0233
6	15	(β-,16-)	55	55	100
6	16	(β-,16-)	74	74	100
6	17	(β-,16-)	40	35	87.5
6	18	(β-,16-)	50	26	52
6	19	(β-,16-)	73	57	78.0822
6	20	(β-,16-)	48	27	56.25
6	21	(β-,16-)	42	35	83.3333
6	22	(β-,16-)	75	62	82.6667
6	23	(β-,16-)	47	42	89.3617
6	24	(β-,16-)	38	30	78.9474
