# Supplementary material for: Intra-lineage microevolution of Wolbachia leads to the emergence of new cytoplasmic incompatibility patterns
Source: PLoS Biol. 2024 Feb 5;22(2):e3002493. doi: 10.1371/journal.pbio.3002493 (PMC10868858; doi:10.1371/journal.pbio.3002493)
Supplement: S4 Data — Number of eggs and larvae and resulting hatching rates (HR). NF = non-fertilized. (XLSX) [file pbio.3002493.s018.xlsx]

## Sheet: Tab1
Cross	Female ID	Eggs	Larvae	HR (%)
(β+,16+) Female x (β-,16-) male	1	48	43	89.58
(β+,16+) Female x (β-,16-) male	2	153	103	67.32
(β+,16+) Female x (β-,16-) male	3	117	25	21.37
(β+,16+) Female x (β-,16-) male	4	120	102	85
(β+,16+) Female x (β-,16-) male	5	46	1	2.17
(β+,16+) Female x (β-,16-) male	6	96	NF
(β+,16+) Female x (β-,16-) male	7	136	130	95.59
(β+,16+) Female x (β-,16-) male	8	118	58	49.15
(β+,16+) Female x (β-,16-) male	9	111	15	13.51
(β+,16+) Female x (β-,16-) male	10	95	NF
(β+,16+) Female x (β-,16-) male	11	94	NF
(β+,16+) Female x (β-,16-) male	12	132	NF
(β+,16+) Female x (β-,16-) male	13	135	96	71.11
(β+,16+) Female x (β-,16-) male	14	62	NF
(β+,16+) Female x (β-,16-) male	15	114	95	83.33
(β+,16+) Female x (β-,16-) male	16	67	44	65.67
(β+,16+) Female x (β-,16-) male	17	77	50	64.94
(β+,16+) Female x (β-,16-) male	18	119	70	58.82
(β+,16+) Female x (β-,16-) male	19	127	51	40.16
(β+,16+) Female x (β-,16-) male	20	114	7	6.14
(β+,16+) Female x (β-,16-) male	21	4	0	0
(β+,16+) Female x (β-,16-) male	22	83	76	91.57
(β+,16+) Female x (β-,16-) male	23	143	7	4.9
(β+,16+) Female x (β-,16-) male	24	109	67	61.47
(β+,16+) Female x (β-,16-) male	25	122	21	17.21
(β+,16+) Female x (β-,16-) male	26	55	43	78.18
(β+,16+) Female x (β-,16-) male	27	100	79	79
(β+,16+) Female x (β-,16-) male	28	112	92	82.14
(β+,16+) Female x (β-,16-) male	29	135	NF
(β+,16+) Female x (β-,16-) male	30	113	33	29.2
(β+,16+) Female x (β-,16-) male	31	110	74	67.27
(β+,16+) Female x (β-,16-) male	32	59	47	79.66
(β+,16+) Female x (β-,16-) male	33	102	10	9.8
(β+,16+) Female x (β-,16-) male	34	54	NF
(β+,16+) Female x (β-,16-) male	35	133	115	86.47
(β+,16+) Female x (β-,16-) male	36	127	121	95.28
(β+,16+) Female x (β-,16-) male	37	125	NF
(β+,16+) Female x (β-,16-) male	38	104	65	62.5
(β+,16+) Female x (β-,16-) male	39	67	48	71.64
(β+,16+) Female x (β-,16-) male	40	135	94	69.63
(β+,16+) Female x (β-,16-) male	41	76	58	76.32
(β+,16+) Female x (β-,16-) male	42	61	39	63.93
(β+,16+) Female x (β-,16-) male	43	167	156	93.41
(β+,16+) Female x (β-,16-) male	44	60	43	71.67
(β+,16+) Female x (β-,16-) male	45	0	0
(β+,16+) Female x (β-,16-) male	46	48	NF
(β+,16+) Female x (β-,16-) male	47	114	NF
(β+,16+) Female x (β-,16-) male	48	91	NF
(β+,16+) Female x (β-,16-) male	49	102	54	52.94
(β+,16+) Female x (β-,16-) male	50	99	39	39.39
(β+,16+) Female x (β-,16-) male	51	50	34	68
(β+,16+) Female x (β-,16-) male	52	24	18	75
(β+,16+) Female x (β-,16-) male	53	155	135	87.1
(β+,16+) Female x (β-,16-) male	54	148	124	83.78
(β+,16+) Female x (β-,16-) male	55	87	78	89.66
(β+,16+) Female x (β-,16-) male	56	85	23	27.06
(β+,16+) Female x (β-,16-) male	57	99	81	81.82
(β-,16-) Female x (β+,16+) male	1	108	106	98.1481
(β-,16-) Female x (β+,16+) male	2	223	219	98.2063
(β-,16-) Female x (β+,16+) male	3	103	103	100
(β-,16-) Female x (β+,16+) male	4	162	154	95.0617
(β-,16-) Female x (β+,16+) male	5	114	110	96.4912
(β-,16-) Female x (β+,16+) male	6	83	83	100
(β-,16-) Female x (β+,16+) male	7	129	105	81.3953
(β-,16-) Female x (β+,16+) male	8	213	101	47.4178
(β-,16-) Female x (β+,16+) male	9	53	48	90.566
(β-,16-) Female x (β+,16+) male	10	192	184	95.8333
(β-,16-) Female x (β+,16+) male	11	103	83	80.5825
(β-,16-) Female x (β+,16+) male	12	111	102	91.8919
(β-,16-) Female x (β+,16+) male	13	130	122	93.8462
(β-,16-) Female x (β+,16+) male	14	126	123	97.619
(β-,16-) Female x (β+,16+) male	15	117	3	2.5641
(β-,16-) Female x (β+,16+) male	16	60	53	88.3333
(β-,16-) Female x (β+,16+) male	17	160	154	96.25
(β-,16-) Female x (β+,16+) male	18	92	64	69.5652
(β-,16-) Female x (β+,16+) male	19	82	74	90.2439
(β-,16-) Female x (β+,16+) male	20	107	104	97.1963
(β-,16-) Female x (β+,16+) male	21	77	54	70.1299
(β-,16-) Female x (β+,16+) male	22	155	134	86.4516
(β-,16-) Female x (β+,16+) male	23	209	208	99.5215
(β-,16-) Female x (β+,16+) male	24	72	38	52.7778
(β-,16-) Female x (β+,16+) male	25	168	58	34.5238
(β-,16-) Female x (β+,16+) male	26	117	108	92.3077
(β-,16-) Female x (β+,16+) male	27	176	104	59.0909
(β-,16-) Female x (β+,16+) male	28	108	87	80.5556
(β-,16-) Female x (β+,16+) male	29	135	134	99.2593
(β-,16-) Female x (β+,16+) male	30	22	21	95.4545
(β-,16-) Female x (β+,16+) male	31	122	111	90.9836
(β-,16-) Female x (β+,16+) male	32	47	46	97.8723
(β-,16-) Female x (β+,16+) male	33	101	6	5.94059
(β-,16-) Female x (β+,16+) male	34	69	63	91.3043
(β-,16-) Female x (β+,16+) male	35	130	114	87.6923
(β-,16-) Female x (β+,16+) male	36	116	110	94.8276
(β-,16-) Female x (β+,16+) male	37	155	101	65.1613
(β-,16-) Female x (β+,16+) male	38	0	0
(β-,16-) Female x (β+,16+) male	39	133	120	90.2256
