# Supplementary material for: Intra-lineage microevolution of Wolbachia leads to the emergence of new cytoplasmic incompatibility patterns
Source: PLoS Biol. 2024 Feb 5;22(2):e3002493. doi: 10.1371/journal.pbio.3002493 (PMC10868858; doi:10.1371/journal.pbio.3002493)
Supplement: S5 Data — cidA copy numbers from the same individuals were measured twice (measure 1, measure 2) in 2 distinct qPCR runs. Measurements and measurement errors are given. (XLSX) [file pbio.3002493.s019.xlsx]

## Sheet: Feuil1
Sample Name	Measure1	Error1	Measure2	Error2
F1-0	4.833	0.2161	4.795	0.105
F1-1	4.453	0.192	4.634	0.1147
F1-2	4.64	0.1367	5.258	0.1067
F1-3	4.11	0.1864	4.144	0.202
F1-4	4.485	0.089	4.506	0.1129
F1-5	4.635	0.1638	4.665	0.1776
F1-7	4.434	0.0687	4.303	0.0783
F1-9	4.508	0.1396	4.813	0.1773
F1-10	4.928	0.1893	4.845	0.1737
F1-11	4.137	0.1065	4.867	0.1615
F1-13	4.102	0.1091	4.381	0.1686
F1-14	4.637	0.1049	4.444	0.1446
F1-16	4.741	0.0743	4.523	0.24
F1-18	4.81	0.0939	4.6	0.0868
F1-19	4.448	0.0323	4.99	0.1103
F1-6	4.426	0.0582	4.582	0.1726
F1-8	4.72	0.037	4.887	0.1819
F1-12	4.563	0.085	4.582	0.199
F1-15	4.235	0.0215	4.768	0.0561
F1-17	4.489	0.0792	4.902	0.1669
F1-20	4.477	0.1758	4.36	0.0732
